# Supplementary material for: Mechanistic Insights into Vegetable Color Stability: Discoloration Pathways and Emerging Protective Strategies
Source: Foods. 2025 Jun 24;14(13):2222. doi: 10.3390/foods14132222 (PMC12248490; doi:10.3390/foods14132222)
Supplement: Supplementary file 1 [file foods-14-02222-s001.zip]

Archive with 1 entries (1 files):
- foods-3700524-supplementary.pdf
